# Supplementary material for: Expression of Cry1Ab/2Aj Protein in Genetically Engineered Maize Plants and Its Transfer in the Arthropod Food Web
Source: Plants (Basel). 2023 Dec 2;12(23):4057. doi: 10.3390/plants12234057 (PMC10708324; doi:10.3390/plants12234057)
Supplement: Supplementary file 1 [file plants-12-04057-s001.zip › Table S1.xlsx]

## Sheet: Table S1
Table S1: Cry1Ab/2Aj protein concentrations (μg/g dry weight) in different maize tissues (leaves, pollen, roots, stems, and tassel) at three different stages: before flowering (BF), during flowering (DF), and after flowering (AF). The concentrations are also presented for soil and leaves enclosed in mesh at different months.
Stage	Tissue	Dry Weight [mg]	Concentration (ug/g DW)	Median	Mean	Count	95CI(mean)	Limit of Detection	Median
BF	Leaf	67.95	63.4157					0.178964
BF	Leaf	56.18	28.0331					0.216458
BF	Leaf	61.87	0					0.196551
BF	Leaf	55.27	30.8347					0.220022
BF	Leaf	73.22	15.6348					0.166083
BF	Leaf	56.32	18.2963					0.21592
BF	Leaf	59.07	14.4871					0.205868
BF	Leaf	68.54	12.8621					0.177423
BF	Leaf	76.58	13.2403					0.158796
BF	Leaf	54.78	32.3113					0.22199
BF	Leaf	71.97	21.8246					0.168968
BF	Leaf	66.91	23.3295					0.181746
BF	Leaf	58.69	88.2939					0.2072
BF	Leaf	55	103.256					0.221102
BF	Leaf	64.73	95.3347					0.187866
BF	Leaf	49.12	33.6419					0.247569
BF	Leaf	50.61	21.9933					0.24028
BF	Leaf	35.88	21.9411					0.338924
BF	Leaf	55.66	23.2478					0.21848
BF	Leaf	44.1	23.5003					0.27575
BF	Leaf	70.21	77.556					0.173203
BF	Leaf	56.42	74.8407					0.215537
BF	Leaf	57.19	62.4359					0.212635
BF	Leaf	74.3	24.9071					0.163669
BF	Leaf	54.66	61.0987					0.222477
BF	Leaf	69.65	45.1324					0.174596
BF	Leaf	64.42	67.2306				29.9373	0.18877
BF	Leaf	74.35	45.4246	29.4339	40.8609	28	51.7845	0.163559	0.206534
DF	Leaf	55.24	60.5371					0.220141
DF	Leaf	47.27	67.8023					0.257258
DF	Leaf	52	59.9667					0.233858
DF	Leaf	55	57.7694					0.221102
DF	Leaf	58.37	70.9255					0.251562
DF	Leaf	65.14	24.7361					0.225417
DF	Leaf	55.94	0.286447				25.0997	0.26249
DF	Leaf	61.65	28.7551	58.868	46.3473	8	67.5233	0.238178	0.236018
AF	Leaf	65.11	18.6278					0.225521
AF	Leaf	62.22	17.485					0.235996
AF	Leaf	55.87	15.372					0.262819
AF	Leaf	80.59	10.984					0.182202
AF	Leaf	56.23	19.3476					0.261136
AF	Leaf	69.78	26.1875					0.210428
AF	Leaf	73.99	22.0407					0.198455
AF	Leaf	49.37	33.1844					0.297421
AF	Leaf	57.71	90.3834					0.254439
AF	Leaf	56.19	92.3015					0.261322
AF	Leaf	55.2	110.872					0.266009
AF	Leaf	61.16	28.5809					0.240086
AF	Leaf	74.73	16.1022					0.19649
AF	Leaf	55.42	15.9953					0.264953
AF	Leaf	65.05	22.1103					0.225729
AF	Leaf	65.15	17.27					0.225383
AF	Leaf	52.3	95.224					0.280759
AF	Leaf	55.45	71.2359					0.264809
AF	Leaf	60.51	56.4644					0.242665
AF	Leaf	70.91	25.8588					0.207075
AF	Leaf	82.8	38.3938					0.177339
AF	Leaf	88.86	35.4264					0.165245
AF	Leaf	87.37	46.8195					0.168063
AF	Leaf	64.21	50.7138					0.228682
AF	Leaf	80.66	41.3442					0.182044
AF	Leaf	57.63	55.5592					0.254792
AF	Leaf	48.56	64.6146				31.3699	0.302382
AF	Leaf	70.77	44.2201	34.3054	42.24	28	53.11	0.207485	0.232339
DF	Pollen	35.48	16.5942					0.111128
DF	Pollen	35.11	10.6059					0.112299
DF	Pollen	22.58	10.1543					0.174616
DF	Pollen	25.48	15.4775					0.154742
DF	Pollen	19.89	16.5911				9.76503	0.198232
DF	Pollen	28.62	26.6092	16.0343	16.0054	6	22.2457	0.137765	0.146253
BF	Root	39.91	3.66396					0.0210107
BF	Root	24.57	4.48465					0.0341285
BF	Root	25.1	4.6526				3.45561	0.0334079
BF	Root	26.84	3.94991	4.21728	4.18778	4	4.91994	0.0312421	0.032325
DF	Root	26.99	6.02454					0.0310685
DF	Root	25.66	6.77803					0.0326788
DF	Root	27.35	5.77533				5.32754	0.0306595
DF	Root	25.05	5.76605	5.89994	6.08599	4	6.84444	0.0334746	0.0318736
AF	Root	21.15	17.9915					0.0396472
AF	Root	27.66	23.0765					0.0303159
AF	Root	26.73	22.5088				17.6744	0.0313707
AF	Root	35.58	23.7808	23.0765	21.8394	4	26.0044	0.0235677	0.0303159
BF	Stem	39.35	6.9142					0.0213097
BF	Stem	43.66	7.72503					0.0192061
BF	Stem	46.13	7.11363				5.29446	0.0181777
BF	Stem	22.56	5.47837	7.01391	6.80781	4	8.32115	0.0371692	0.0202579
DF	Stem	12.05	5.86004					0.0695882
DF	Stem	20.19	6.22487					0.0415324
DF	Stem	25.74	7.67466				5.29829	0.0325772
DF	Stem	20.95	6.44276	6.33381	6.55058	4	7.80287	0.0400257	0.040779
AF	Stem	13.13	6.60129					0.0638643
AF	Stem	26.99	7.24242					0.0310685
AF	Stem	12.09	6.1417				5.17477	0.069358
AF	Stem	26.66	5.47052	6.3715	6.36399	4	7.5532	0.031453	0.0476587
DF	tassel	25.3	4.80335					0.0331438
DF	tassel	12.81	5.04674					0.0654597
DF	tassel	38.08	5.0958				4.66295	0.0220204
DF	tassel	35.93	5.47582	5.07127	5.10543	4	5.54791	0.0233381	0.028241
AF	tassel	12.37	1.67585					0.067788
AF	tassel	28.34	1.48049					0.0295885
AF	tassel	13.41	1.77733				1.45058	0.0625308
AF	tassel	29.85	1.65324	1.66454	1.64673	4	1.84287	0.0280917	0.0460597
DF	Soil	472.5	0					0.00177468
DF	Soil	411.67	0.00243211					0.00203692
DF	Soil	658.38	0				-0.000935721	0.00127364
DF	Soil	792.72	0.00126303	0.000631513	0.000923784	4	0.00278329	0.0010578	0.00152416
AF	Soil	478.89	0.00209072					0.001751
AF	Soil	437.26	0					0.00191771
AF	Soil	336.05	0				-0.00114072	0.00249528
AF	Soil	531.24	0	0	0.000522681	4	0.00218608	0.00157845	0.00183436
Aug.	leaf in mesh	52.39	0.049428					7.35592e-05
Aug.	leaf in mesh	127.12	0.00802978					3.0316e-05
Aug.	leaf in mesh	110.98	0.0181206					3.47249e-05
Aug.	leaf in mesh	566.59	0.00171486					6.80169e-06
Aug.	leaf in mesh	91.54	0.0013207				-0.0065992	4.20993e-05
Aug.	leaf in mesh	134.5	0.000873765	0.00487232	0.013248	6	0.0330951	2.86525e-05	3.25204e-05
Sep.	leaf in mesh	132.5	0.0243769					2.9085e-05
Sep.	leaf in mesh	117.72	0.00157461					3.27367e-05
Sep.	leaf in mesh	130.36	0.0247667					2.95625e-05
Sep.	leaf in mesh	156.79	0.000765977					2.45792e-05
Sep.	leaf in mesh	131.04	0.000149293				-0.00425564	2.94091e-05
Sep.	leaf in mesh	108.17	0.000423521	0.00117029	0.00867617	6	0.021608	3.56269e-05	2.94858e-05
Oct.	leaf in mesh	106.37	0.000669037					3.62298e-05
Oct.	leaf in mesh	363.72	0.000116164					1.05954e-05
Oct.	leaf in mesh	212.58	0.00156203					1.81285e-05
Oct.	leaf in mesh	137.1	0.00124604					2.81092e-05
Oct.	leaf in mesh	206.78	0.000851404				0.000390658	1.8637e-05
Oct.	leaf in mesh	195.62	0.00104475	0.000948075	0.000914904	6	0.00143915	1.97003e-05	1.91687e-05
Nov.	leaf in mesh	208.81	1.8816e-05					1.84559e-05
Nov.	leaf in mesh	104.18	0					3.69914e-05
Nov.	leaf in mesh	273.04	4.26234e-05					1.41143e-05
Nov.	leaf in mesh	80.44	0.000146665					4.79086e-05
Nov.	leaf in mesh	225.78	0.000101466				7.83441e-06	1.70687e-05
Nov.	leaf in mesh	175.65	8.54036e-05	6.40135e-05	6.5829e-05	6	0.000123824	2.194e-05	2.01979e-05
