# Supplementary material for: Expression of Cry1Ab/2Aj Protein in Genetically Engineered Maize Plants and Its Transfer in the Arthropod Food Web
Source: Plants (Basel). 2023 Dec 2;12(23):4057. doi: 10.3390/plants12234057 (PMC10708324; doi:10.3390/plants12234057)
Supplement: Supplementary file 1 [file plants-12-04057-s001.zip › Table S2.xlsx]

## Sheet: Table S2
Table S2: Cry1Ab/2Aj protein concentrations (μg/g dry weight) in collected arthropods (N ≥ 3) at different stages, i.e., before flowering (BF); during flowering (DF); after flowering (AF).
Stage	Order	Family	Latin name	Chinese name	Function	Concentration (ug/g DW)	Limit of Detection	# samples	Median	Median_LOD
BF	Araneae	Clubionidae	Clubiona interjecta L. Koch,1879	蜘蛛	Predator	0.00604809	0.00298145
						0.028214	0.0231063
						0.0566639	0.0170939
						0.0133126	0.00516807
								4	0.0207633	0.011131
BF	Araneae	Clubionidae	Clubiona japonicola (Bösenberg & Strand,1906)	蜘蛛	Predator	0.00841007	0.0038834
						0.0477529	0.0102694
						0.0701702	0.022006
						0.0228862	0.0200924
								4	0.0353195	0.0151809
BF	Araneae	Linyphiidae	Gnathonarium dentatum (Wider *,1934)	蜘蛛	Predator	0.0315457	0.0102694
						0.122931	0.000653349
						0.0133126	0.00516807
								3	0.0315457	0.00516807
BF	Araneae	Linyphiidae	Hylyphantes graminicola (Sundevall,1830	蜘蛛	Predator	0.136482	0.0101009
						0.0202289	0.00966175
						0.000343805	0.000244736
								3	0.0202289	0.00966175
BF	Araneae	Thomisidae	Xysticus ephippiatus (Simon,1880)	蜘蛛	Predator	0.0242088	0.0164281
						0.0108877	0.00661209
						0.0132583	3.89565e-05
								3	0.0132583	0.00661209
BF	Coleoptera	Coccinellidae	Propylaea japonica (Thunberg，1781)	龟纹瓢虫	Predator	0	0.00037919
						0	0.00136486
						0	0.00041475
						0.00111403	0.000808362
						0.000483422	0.000282183
						0.000268047	0.00024876
						0	0.000766597
						0	0.000624095
						0.00225824	0.000679406
						0.00362857	0.00117938
								10	0.000134024	0.000651751
BF	Coleoptera	Coccinellidae	Harmonia axyridis (Pallas, 1773)	异色瓢虫	Predator	0.000381172	0.000219165
						0	0.000339452
						0.000320253	0.000173112
						0.000554372	0.000171754
						0.000830268	0.000105981
						0.00196198	0.000100957
						0.000251515	0.000229063
						0.00115143	0.000118363
						0	0.00682256
						0.00601331	0.00290322
								10	0.000467772	0.000196138
BF	Coleoptera	Staphylinidae	Paederus fuscipes (Curtis, 1826)	青翅蚁形隐翅虫	Predator	0.013122	0.00334873
						0.0637628	0.0165045
						0.0588975	0.00978634
								3	0.0588975	0.00978634
BF	Coleoptera	Carabidae	Calosoma chinense Kirby	步甲	Predator	0.00877736	0.00440119
						0.000609667	2.55263e-05
						0.0279899	8.19743e-05
						0.00248349	0.00126264
								4	0.00563043	0.000672306
BF	Dermaptera	Labiduridae	Labidura sp.	蠼螋	Predator	0	0.000136678
						0	0.000163942
						0.00362811	0.000196653
						0.0773987	0.000335142
						0.00388058	0.000195194
						0.0204917	0.000309985
						0.0108243	0.000165737
						0.00229711	0.000256255
						0.00165554	0.000148941
						0.0264191	0.000221202
						0.00026489	0.000152906
						0.0474051	0.00018821
						0.00245465	0.000147447
						0.483039	0.00406257
						0.000190058	0.000162983
						0.0275488	0.000205692
						0.00146823	0.00104003
						0.0323829	0.000204244
						0.00441491	0.000550848
						0.0234053	0.000150756
						0.0502616	0.000163744
						0.00176716	7.65831e-05
								22	0.00414775	0.000191702
BF	Diptera	Asilidae	/	食虫虻	Predator	0	0.0256736
						0	0.00613277
						0	0.00901878
								3	0	0.00901878
BF	Diptera	Cecidomyiidae	Aphidoletes aphidimyza (Rondani, 1846)	食螨瘿蚊	Predator	0	0.0270564
						0	0.00843874
						0	0.00966175
								3	0	0.00966175
BF	Diptera	Dolichopodidae	/	长足虻	Predator	0	0.0317457
						0	0.0205351
						0	0.00533328
								3	0	0.0205351
BF	Diptera	Tabanidae	Tabanus signatipennis (Portschinsky, 1887)	华广虻	Predator	0	0.012637
						0	0.00350342
						0	0.0123542
								3	0	0.0123542
BF	Hymenoptera	Formicidae	Tetraponera nigrum (Jerdon,1851)	蚂蚁	Predator	0.00830271	0.00192191
						0.00297216	0.000642283
						0.0102535	0.00396584
						0.00581084	0.00525996
						0.0153151	0.00138038
						0.0030285	0.00150511
								6	0.00705678	0.00171351
BF	Hymenoptera	Formicidae	Polyrhachis vicina Roger	蚂蚁	Predator	0.00461149	0.00118975
						0.00821501	0.00525996
						0.00762513	0.000281361
						0.00635444	0.00168086
						0	0.00107216
						0.0126251	0.00259863
						0.0267776	0.00489317
						0.0564731	0.00234672
						0.0773012	0.0229883
								9	0.00821501	0.00234672
BF	Diptera	Muscidae	Musca domestica (Linnaeus, 1758)	家蝇	other	0.0124271	0.00906128
						0.0483306	0.0045755
						0.00128854	0.000820826
						0.036353	0.00710962
								4	0.0243901	0.00584256
BF	Diptera	Muscidae	Ophyra nigra Wiedemann	蝇	other	0	0.0511064
						0.068444	0.00476186
						0.0223362	0.00833326
						0.00665814	0.00430104
								4	0.0144972	0.00654756
BF	Diptera	Sarcophagidae	Sarcophaga melanura (Meigen, 1826)	黑尾黑麻蝇	other	0.0360694	0.00444002
						0.00197696	0.00193271
						0.1034	0.0138076
								3	0.0360694	0.00444002
BF	Coleoptera	Chrysomelidae	Monolepta typographica (Weise, 1915)	二斑萤叶甲	Herbivore	0.161373	0.000478624
						0.246191	0.000715331
						0.128927	0.00038076
						0.130049	0.000363891
						0.242243	0.000731253
						0.214088	0.000689592
						0.0652074	0.00018983
						0.0108168	0.000616566
						0.0435206	0.000460418
						0.17995	0.0012706
						0.0114695	0.00204426
								11	0.130049	0.000616566
BF	Coleoptera	Tenebrionidae	Opatrum subaratum (Faldermann, 1835)	网目拟地甲	Herbivore	0	0.0288828
						0.00553133	0.0013166
						0.00214842	0.00156653
								3	0.00214842	0.00156653
BF	Coleoptera	Chrysomelidae	Aulacophora femoralis (Motschulsky, 1857)	黄守瓜	Herbivore	0.00402159	0.00214942
						0.0052472	0.00200924
						0.000781551	0.000372681
								3	0.00402159	0.00200924
BF	Coleoptera	Chrysomelidae	Pachnephorus lewisii (Baly, 1878)	谷鳞斑叶甲	Herbivore	0.0166408	0.000137712
						0.0360042	0.000131454
						0.000295082	5.153e-05
						0.00178446	0.000227279
								4	0.00921262	0.000134583
BF	Diptera	Drosophilidae	Drosophila macquarti (Wheeler, 1981)	黑腹果蝇	Herbivore	0.00368118	0.00267217
						0.00409992	0.000893911
						0.000687889	0.000279567
						0.000440458	0.000183092
								4	0.00218453	0.000586739
BF	Diptera	Tephritidae	/	实蝇	Herbivore	0	0.011003
						0.0535324	0.0092425
						0.00923858	0.00176384
								3	0.00923858	0.0092425
BF	Hemiptera	Aphididae	Rhopalosiphum padi (Linnaeus, 1758)	禾谷缢管蚜	Herbivore	0.00720797	0.00318707
						0	0.0128204
						0	0.0015117
						0	0.0104166
						0	0.0107526
						0.0558317	0.0266664
						0	0.00513377
						0	0.00579814
						0	0.00469373
						0	0.00169945
						0	0.00397846
						0	0.00660159
						0	0.0101563
								13	0	0.00579814
BF	Hemiptera	Aphididae	Rhopalosiphum maidis (Fitch, 1856)	玉米蚜	Herbivore	0	0.11111
						0	0.00248754
						0	0.00312986
						0	0.00483087
						0	0.00320027
						0	0.00410702
						0	0.0156486
						0	0.00720174
								8	0	0.00446894
						0.0975943	0.0256736
BF	Hemiptera	Cydnidae	Adrisa magna (Uhler, 1861)	大鳖土蝽	Herbivore	0	0.0154042
						0.0197893	0.0024195
						0.00676614	0.00519242
						0.0357763	0.0289852
						0.00600456	0.00553755
						0.016086	0.00376215
						0	0.00809411
								8	0.0114261	0.00681583
BF	Hemiptera	Miridae	Trigonotylus ruficornis (Geoffroy in Fourcroy, 1785)	赤须盲蝽	Herbivore	0.536286	0.0015752
						0.205309	0.00212944
						0.374164	0.00249977
						0.368691	0.00348453
						0.221373	0.00356557
						0.383213	0.00425887
						0.422582	0.00414377
						0.0368264	0.00296747
								8	0.371427	0.003226
BF	Thysanoptera	Aeolothripidae	Aeolothrips fasciatus (Linnaeus, 1758)	横纹蓟马	Herbivore	0	0.115531
						0.00110903	0.00046328
						0	0.00456617
								3	0	0.00456617
BF	Thysanoptera	Phlaeothripidae	Gynaikothrips uzeli (Zimmermann, 1900)	榕管蓟马	Herbivore	0	0.044444
						0	0.0303028
						0	0.00180667
						0	0.0133332
						0	0.0985684
								5	0	0.0303028
DF	Entomobryomorpha	Isotomidae	Isotomidae sp.	跳虫	Decomposer	0.030623	0.00871934
						0.0654167	0.0171157
						0	0.0246421
								3	0.030623	0.0171157
DF	Hymenoptera	Ichneumonidae		寄生蜂	Parasitoid	0	0.0770208
						0.0861517	0.0770208
						0.205098	0.0513472
						0.406812	0.0577656
						0	0.0289852
						0.0896962	0.012321
						0.0848322	0.0197137
								7	0.0861517	0.0513472
DF	Hymenoptera	Pteromalidae	Asaphes vulgaris Walker, 1834	寄生蜂	Parasitoid	0.00120953	0.000253225
						0	0.0149346
						0.00655287	0.00404705
								3	0.00120953	0.00404705
DF	Hymenoptera	Trichogrammatidae	Trichogramma ostriniae Pang & Chen, 1974	寄生蜂	Parasitoid	0.00342006	0.00107053
						0.0308367	0.00921152
						0	0.000316437
								3	0.00342006	0.00107053
DF	Hymenoptera	Apidae	Apis cerana (Fabricius, 1793)	蜜蜂	Pollinator	0.0144856	0.000245454
						6.95027	0.00022635
						0.0236572	0.000218616
						0	0.000227154
						0	9.21041e-05
						0.0288405	0.000271109
						0	0.000337931
						0.00120129	0.000225023
						0.0294743	0.000260795
						0.158677	0.000947773
						0.0223409	0.000653623
						0.0107187	0.00066856
								12	0.0184133	0.000253124
DF	Hymenoptera	Vespidae	/	胡蜂	Pollinators Predator	0.0149961	0.0032533
						0.00552797	0.000243276
						0.0364597	0.0123456
						0	0.00666002
								4	0.010262	0.00495666
DF	Araneae	Clubionidae	Clubiona japonicola (Bösenberg & Strand,1906)	蜘蛛	Predator	0.304808	0.00468158
						0.0309345	0.000781937
						0.000426783	0.000108915
						0.000824524	0.00060726
						0.000922941	0.000231063
						0	0.008201
								6	0.000873733	0.000694599
DF	Araneae	Linyphiidae	Hylyphantes graminicola (Sundevall,1830	蜘蛛	Predator	0.361611	0.0513472
						0.0708694	0.0288828
						0	0.0180179
						0.0229806	0.0136901
						0.00121343	0.00019095
						0.291557	0.00694904
						0.102633	0.0188617
								7	0.0708694	0.0180179
DF	Araneae	Lycosidae	Lycosa coelestis L. Koch,1878	蜘蛛	Predator	0.0363448	0.0180043
						0.76684	0.00314362
						0	0.00370183
						2.47121	0.00574051
						0.023938	0.0120015
								5	0.0363448	0.00574051
DF	Coleoptera	Coccinellidae	Propylaea japonica (Thunberg，1781)	龟纹瓢虫	Predator	0.0029591	0.00205636
						0.0107388	0.00146539
						0.0330076	0.000284727
						0.00368087	0.000814467
						0.0106697	0.000521589
						0.00778286	0.00071355
						0	0.000664169
						0.00324787	0.000560924
						0.0026169	0.00134491
								9	0.00368087	0.00071355
DF	Coleoptera	Coccinellidae	Harmonia axyridis (Pallas, 1773)	异色瓢虫	Predator	0.00144745	0.000575025
						0.00431908	0.000166233
						0.00243879	9.25364e-05
						0.00367864	0.000155185
						0.000986539	0.000170342
						0.00714606	0.000120796
						0.00252753	0.000138189
						0.00136818	0.000142498
						0.00218559	0.00015467
						0.00417798	0.000219115
						0.00208075	8.23091e-05
						0.000800391	0.000199943
						0.00154704	0.000151376
						0.000556727	0.000129956
						0.00081386	0.000107895
						0.00090299	0.000182111
						0.00206021	0.000195264
						0.00142518	0.000266961
						0.00261653	0.000185275
						0.0002815	0.000175613
						0.00997999	9.38147e-05
						0.0104403	0.000208409
						0.00192127	0.00012884
						0.000784328	0.00026134
						0.00892289	0.000127025
						0	0.000452715
						0.00466838	0.000193993
						0.00228004	9.88095e-05
						0.00443059	0.000466489
						0	0.000329011
						0.00341139	0.000209067
						0.000962038	0.000261795
								32	0.00207048	0.000172978
DF	Coleoptera	Coccinellidae	Scymnus hoffmanni (Weise, 1879)	黑襟毛瓢虫	Predator	0	0.00141959
						0	0.00186454
						0.04837	0.00416414
						0.209672	0.00226107
						0.124505	0.000617672
						0.117551	0.00045099
						0.190139	0.003671
						0.0143573	0.00581651
						0.290871	0.000364914
						0.0136167	0.00176096
						0.147224	0.0127963
						0.00432044	0.00246083
						0.0160556	0.00436238
						0.0578797	0.00136131
						0.0370707	0.000545298
						2.54836	0.000764721
						0.0607276	0.00159954
						0.043089	0.00408393
						0.00854645	0.0012661
						0.0045565	0.00361035
						0.0204395	0.00676409
						0.00622115	0.000882228
						0.568428	0.00290322
						0.0695592	0.00164399
						0	0.00766276
						0.188482	0.00794906
						0	0.00241989
						0.180289	0.00792191
								28	0.0457295	0.00234048
DF	Coleoptera	Staphylinidae	Paederus fuscipes (Curtis, 1826)	青翅蚁形隐翅虫	Predator	0.00762455	0.0050783
						0.159514	0.0171157
						0.0425436	0.0121612
						0.0287961	0.00745363
								4	0.0356699	0.00980741
DF	Dermaptera	Labiduridae	Labidura sp.	蠼螋	Predator	0.000913543	9.61853e-05
						0.0173263	0.00010928
						0.000545575	6.80713e-05
						0.0827986	0.000613724
						0.00302676	9.80723e-05
								5	0.00302676	9.80723e-05
DF	Diptera	Syrphidae	Pipizella varipes (Meigen, 1822)	多色斜额食蚜蝇	Predator	0.00147634	0.000335568
						0	0.000177601
						0	0.00113558
								3	0	0.000335568
DF	Hemiptera	Anthocoridae	Orius strigicollis (Poppius, 1915) syn.: Orius similis	小花蝽	Predator	0.428135	0.00372908
						0.0619696	0.00236969
						0.0575411	0.00391724
						0.180271	0.00685518
						0.0337386	0.000673491
						0	0.0385104
						0.0666653	0.00802655
						0	0.0042678
						0.176963	0.00808358
						0.195305	0.00900217
						0.238711	0.0141463
								11	0.0666653	0.00685518
DF	Hemiptera	Miridae	Cyrtorhinus lividipennis (Reuter, 1885)	黑肩绿盲蝽	Predator	0.060719	0.0016594
						0.0166296	0.00410702
						0	0.00216446
						0.0142405	0.00966357
								4	0.015435	0.00313574
DF	Hemiptera	Nabidae	Nabis stenoferus (Hsiao, 1964)	窄姬猎蝽	Predator	0	0.00489007
						0.0319682	0.00842756
						0.0219218	0.000940841
						0.119877	0.00238864
								4	0.026945	0.00363935
DF	Neuroptera	Chrysopidae	Chrysoperla nipponensis (Okamoto, 1914)	中华草蛉	Predator	0.00412733	0.00229219
						0.181688	0.000729484
						0.147108	0.000585125
						0.221903	0.000908539
						0.247889	0.000949993
						0	0.000388552
						0	0.000420932
						0	0.00140106
						0	0.000262938
						0	0.000446384
						0	0.000425598
						0	0.000525876
						0.861416	0.00115629
						0.0132312	0.000376363
						25.1163	0.000380843
						0	0.000386207
						0	0.000566209
						0.0807158	0.00179118
						0.0182532	0.000572087
								19	0.00412733	0.000566209
DF	Diptera	Culicidae	Culex tritaeniorhynchus Giles, 1901	蚊	other	0	0.00448665
						0	0.00487962
						0	0.0070406
						0	0.00586823
								4	0	0.00537393
DF	Diptera	Tabanidae	Tabanus amaenus (Walker, 1848)	牛虻	other	0.00609658	0.00419159
						0	0.00356843
						0	0.0990239
								3	0	0.00419159
DF	Diptera	Muscidae	Musca domestica (Linnaeus, 1758)	家蝇	other	0.000407604	0.00018108
						0.0836174	0.0128368
						0.0868425	0.00253915
						1.20521	0.0462125
						0	0.0141843
						0.0999733	0.00880075
								6	0.0852299	0.0108188
DF	Coleoptera	Chrysomelidae	/	叶甲	Herbivore	0.000274148	0.000179327
						0.00023422	6.12817e-05
						0	0.00172215
								3	0.00023422	0.000179327
DF	Coleoptera	Elateridae	Aeoloderma agnata (Candeze, 1873)	角斑贫脊叩甲	Herbivore	0.199471	0.00360087
						0	0.00565851
						0.0175904	0.0052162
								3	0.0175904	0.0052162
DF	Coleoptera	Tenebrionidae	Opatrum subaratum (Faldermann, 1835)	网目拟地甲	Herbivore	0.00010441	6.19222e-05
						0.000154918	6.60934e-05
						5.79629e-05	5.24606e-05
								3	0.00010441	6.19222e-05
DF	Coleoptera	Tenebrionidae	Tribolium castaneum (Herbst, 1797)	赤拟谷盗	Herbivore	0.00549428	0.00342759
						0.0041812	0.00387982
						0	0.00421378
								3	0.0041812	0.00387982
DF	Coleoptera	Chrysomelidae	Monolepta typographica (Weise, 1915)	二斑萤叶甲	Herbivore	0.18943	0.000800796
						0.0551019	0.000339468
						0.244607	0.000983654
						0.0629024	0.00024175
						0.0473451	0.00102818
						0.0287174	0.00011065
						0.0530146	0.000954046
						0.033783	0.000133315
						0	6.42386e-05
						0.171902	0.000198086
						0	0.000127708
						0	0.000108016
						0	0.000152579
						0.0341808	0.000905401
						0	0.00073825
						0.0690863	0.00061129
						0	0.000104488
						0.00797271	0.000564544
						0.00985433	0.000801321
						0.0414511	0.000123611
						0.00788686	0.000503788
						0.233352	0.00063268
						0.143105	0.00092176
						0.200986	0.00194007
						0.123307	0.000240796
						0.0756023	0.000147888
								26	0.0443981	0.000421628
DF	Coleoptera	Elateridae	Melanotus caudex (Lewis, 1879)	褐纹金针虫	Herbivore	0.00159991	6.13467e-05
						0.0703265	0.01332
						0.342442	0.00227116
								3	0.0703265	0.00227116
DF	Diptera	Drosophilidae	Drosophila macquarti (Wheeler, 1981)	黑腹果蝇	Herbivore	0.289287	0.00118591
						0.107325	0.00167367
						0.50036	0.00228865
						0	0.0158981
								4	0.198306	0.00198116
DF	Diptera	Chloropidae	Oscinella frit (Linnaeus)	蝇	Herbivore	0.0553128	0.00671348
						0.0969123	0.0462125
						0.0930083	0.00025217
						0.00273853	0.000563674
						0	0.0091267
								5	0.0553128	0.00671348
DF	Hemiptera	Aphididae	Rhopalosiphum padi (Linnaeus, 1758)	禾谷缢管蚜	Herbivore	0.00796015	0.00457012
						0	0.00375554
						0	0.00391144
						0	0.0149346
						0	0.0130405
						0	0.0172215
						0	0.00900217
						0	0.00501387
						0	0.00237183
						0.00459482	0.0012113
								10	0	0.00479199
DF	Hemiptera	Aphididae	Rhopalosiphum maidis (Fitch, 1856)	玉米蚜	Herbivore	0.00383944	0.000114185
						0.0100287	0.00505118
						0.000920209	0.000361478
						0	0.00315924
						0	0.0273801
						0.00872482	0.00170731
						0	0.00344431
						0.00179682	0.000890102
						0	0.00147797
								9	0.000920209	0.00170731
DF	Hemiptera	Aphididae	Sitobion avenae (Fabricius)	麦长管蚜	Herbivore	0.00249467	0.000175613
						0.00155104	0.000596102
						0.039247	0.00959725
						0.0224513	0.000338258
						0.343458	0.0189555
						0.110908	0.025939
						0.204856	0.024756
								7	0.039247	0.00959725
DF	Hemiptera	Miridae	Trigonotylus ruficornis (Geoffroy in Fourcroy, 1785)	赤须盲蝽	Herbivore	0.0777562	0.00304693
						0.217188	0.000923653
						0.209982	0.000923653
						0.468369	0.00232385
						0	0.00137104
						0.0251093	0.00286485
						0.376641	0.00188181
						0.769955	0.00268981
						0.984319	0.00190397
						3.37349	0.00921152
								10	0.296915	0.00211391
DF	Hemiptera	Miridae	/	盲蝽	Herbivore	0	0.0410702
						0	0.011201
						0.00623474	0.00095495
								3	0	0.011201
DF	Thysanoptera	Aeolothripidae	Aeolothrips fasciatus (Linnaeus, 1758)	横纹蓟马	Herbivore	0	0.0303028
						0	0.00180667
						0.304219	0.246421
								3	0	0.0303028
DF	Thysanoptera	Thripidae	Anaphothrips obscurus (Müller, 1776)	玉米黄呆蓟马	Herbivore	0	0.0232997
						0.0808646	0.0220053
						0	0.000574885
								3	0	0.0220053
AF	Hymenoptera	Ichneumonidae		寄生蜂	Parasitoid	0	0.00942823
						0	0.00938916
						0.0470176	0.0167664
								3	0	0.00942823
AF	Hymenoptera	Trichogrammatidae	Trichogramma ostriniae Pang & Chen, 1974	寄生蜂	Parasitoid	0.0531937	0.00134214
						0	0.000455343
						0.0145383	0.00515888
						0.00454754	0.000481939
								4	0.00954292	0.000912041
AF	Araneae	Thomisidae	Ebrechtella tricuspidatus Fabricius, 1775	蜘蛛	Predator	0	0.00125552
						0	0.00212637
						0.0321983	0.00111541
						0.00312386	0.00242221
								4	0.00156193	0.00169094
AF	Araneae	Linyphiidae	Hylyphantes graminicola (Sundevall,1830	蜘蛛	Predator	0.0206375	0.00223691
						0.0237674	0.00206748
						0	0.000460299
								3	0.0206375	0.00206748
AF	Coleoptera	Coccinellidae	Harmonia axyridis (Pallas, 1773)	异色瓢虫	Predator	0.00294787	0.000547313
						0.0243726	0.000403306
						0.00292286	0.000312484
						0.00637602	0.000902804
						0.00174213	0.000309861
						0	0.000272007
						0.000121309	8.80093e-05
						0.00928235	0.000263698
						0	0.000572163
						0	9.34055e-05
						0	0.000440519
						0.000921499	0.000225923
						0.000665357	0.000213198
								13	0.000921499	0.000309861
AF	Coleoptera	Coccinellidae	Propylaea japonica (Thunberg，1781)	龟纹瓢虫	Predator	0.00554664	0.00100012
						0	0.000448072
						0.00150165	0.000525144
								3	0.00150165	0.000525144
AF	Coleoptera	Staphylinidae	Paederus fuscipes (Curtis, 1826)	青翅蚁形隐翅虫	Predator	0	0.00369652
						0	0.00160773
						0	0.00419159
								3	0	0.00369652
AF	Dermaptera	Labiduridae	Labidura sp.	蠼螋	Predator	0	0.00372586
						0	0.014226
						0	0.00809411
								3	0	0.00809411
AF	Diptera	Syrphidae	Episyrphus balteatus (De Geer, 1776)	黑带食蚜蝇	Predator	0	0.00202306
						0	0.0134131
						0.00182267	0.000367338
						0	0.00527481
						0.00786674	0.00101303
						0.0270969	0.00161014
								6	0.000911333	0.0018166
AF	Diptera	Syrphidae	Eupeodes corollae (Fabricius, 1794)	大灰食蚜蝇	Predator	0	0.00364742
						0	0.00225088
						0.00384883	0.00359494
						0.00230293	0.00180518
						0.00589586	0.000962005
						0.0127889	0.00123217
						0.00500592	0.000249845
								7	0.00384883	0.00180518
AF	Diptera	Syrphidae	Sphaerophoria menthastri (Linnaeus, 1758)	门氏食蚜蝇	Predator	0	0.00471556
						0	0.00401246
						0	0.0102056
						0.0303864	0.0132032
								4	0	0.00746059
AF	Diptera	Syrphidae	Melanostoma scalare (Fabricius, 1794)	梯斑黑食蚜蝇	Predator	0	0.0258979
						0	0.00745545
						0	0.00435451
						0.00400297	0.000578242
								4	0	0.00590498
AF	Diptera	Tabanidae	/	虻	Predator	0	0.00792191
						0.116468	0.00201664
						0.0953972	0.00200841
						2.56387	0.00674055
						0.00889704	0.0042419
						0	0.00559159
						0.0442504	0.00199215
								7	0.0442504	0.0042419
AF	Hemiptera	Nabidae	Nabis stenoferus (Hsiao, 1964)	窄姬猎蝽	Predator	0	0.00502102
						0	0.0146706
						0	0.00634403
						0	0.000895913
						0	0.00124168
								5	0	0.00502102
AF	Neuroptera	Chrysopidae	Chrysoperla nipponensis (Okamoto, 1914)	中华草蛉	Predator	0.0174555	0.00041985
						0.150173	0.000348238
						0.00135094	0.00126169
						0	0.00119143
						0	0.00170263
						0.00249634	0.00114167
								6	0.00192364	0.00116655
AF	Neuroptera	Hemerobiidae	/	褐蛉	Predator	0.0120515	0.00110936
						0.0193891	0.00274537
						0.0119221	0.00103633
								3	0.0120515	0.00110936
AF	Neuroptera	Hemerobiidae	Micromus timidus (Hagen, 1853)	狭翅褐蛉	Predator	0.00387842	0.00241522
						0	0.00174491
						0	0.00166427
								3	0	0.00174491
AF	Orthoptera	Coenagrionidae	Ischnura asiatica (Brauer, 1865)	亚细亚豆娘	predators	0	0.0114502
						0	0.00661209
						0	0.00356565
								3	0	0.00661209
AF	Diptera	Ceratopogouidae	/	蠓	other	0	0.00119306
						0.0313822	0.00392174
						0.256905	0.0074735
						0	0.00168514
								4	0.0156911	0.00280344
AF	Diptera	Anthomyiidae		蚊	other	0	0.0104694
						0.0751551	0.0208207
						0.00473417	0.00121286
						0	0.00734848
								4	0.00236709	0.00890892
AF	Diptera	Chironomidae		蚊	other	0	0.00211468
						0.00102621	0.000562225
						0.0538525	0.00120603
								3	0.00102621	0.00120603
AF	Diptera	Muscidae	Musca domestica (Linnaeus, 1758)	家蝇	other	0.0836648	0.00252338
						0.0592246	0.00242571
						0.230006	0.00271856
						0	0.00139394
						0	0.000778343
								5	0.0592246	0.00242571
AF	Diptera	Sarcophagidae	Sarcophaga melanura (Meigen, 1826)	黑尾黑麻蝇	other	0	0.00489898
						0	0.00344618
						0	0.00454269
						0	0.00825199
						0	0.00861077
						0.139276	0.00921152
								6	0	0.00657549
AF	Diptera	Drosophilidae	Drosophila macquarti (Wheeler, 1981)	黑腹果蝇	Herbivore	0	0.00390388
						0.0358909	0.00387362
						0.0105729	0.00423472
						0.0351219	0.00165886
								4	0.0228474	0.00388875
AF	Hemiptera	Aphididae	Rhopalosiphum maidis (Fitch, 1856)	玉米蚜	Herbivore	0.0134573	0.0104324
						0.0173367	0.00178283
						0	0.0023952
								3	0.0134573	0.0023952
AF	Hemiptera	Aphididae	Rhopalosiphum padi (Linnaeus, 1758)	禾谷缢管蚜	Herbivore	0.020405	0.0104324
						0	0.0173873
						0	0.0114502
						0	0.0156486
						0	0.00861077
						0	0.00286081
						0.0631996	0.0049206
								7	0	0.0104324
AF	Hemiptera	Miridae	/	盲蝽	Herbivore	0.00705121	0.00198084
						0.00619343	0.000939046
						0	0.00190721
						0	0.00523468
								4	0.00309671	0.00194402
AF	Hemiptera	Miridae	Apolygus lucorum (Meyer-Dur, 1843)	绿盲蝽	Herbivore	0	0.00555218
						0	0.00462682
						0	0.0069038
								3	0	0.00555218
