# Supplementary material for: Expression of Cry1Ab/2Aj Protein in Genetically Engineered Maize Plants and Its Transfer in the Arthropod Food Web
Source: Plants (Basel). 2023 Dec 2;12(23):4057. doi: 10.3390/plants12234057 (PMC10708324; doi:10.3390/plants12234057)
Supplement: Supplementary file 1 [file plants-12-04057-s001.zip › Table S3.xlsx]

## Sheet: Table S3
Table S3: Cry1Ab/2Aj protein concentrations (μg/g dry weight) in collected arthropods (N < 3) at different stages, i.e., before flowering (BF); during flowering (DF); after flowering (AF).
Stage	Order	Family	Latin name	Chinese name	Function	Concentration (ug/g DW)	Limit of Detection	# samples
BF	Entomobryomorpha	Isotomidae	Isotomidae sp.	跳虫	Decomposer	0.000389575	0.000294459
						0.0102027	3.47453e-05
								2
BF	Hymenoptera	Aphelinidae	Encarsia formosa Gahan	寄生蜂	Parasitoid	0.0168094	0.0154042	1
BF	Hymenoptera	Braconidae	Microplitis similis Lyle	寄生蜂	Parasitoid	0.0669928	0.022006	1
BF	Hymenoptera	Trichogrammatidae	Trichogramma ostriniae Pang & Chen, 1974	寄生蜂	Parasitoid	0.00303711	0.00280076
						0	0.0256736
								2
BF	Hymenoptera	Apidae	Apis cerana (Fabricius, 1793)	蜜蜂	Pollinator	0.0033847	0.00121612
						0	0.000772479
								2
BF	Coleoptera	Coccinellidae	Scymnus hoffmanni (Weise, 1879)	黑襟毛瓢虫	Predator	0	0.00157807	1
BF	Diptera	Stratiomyidae	Hermetia illucens (Linnaeus, 1758)	亮斑扁角水虻	Predator	0	0.00807937
						0	0.00436143
								2
BF	Hemiptera	Anthocoridae	Orius strigicollis (Poppius, 1915) syn.: Orius similis	小花蝽	Predator	0.0356095	0.00643093
						0	0.000551007
								2
BF	Neuroptera	Chrysopidae	Chrysopa pallens (Rambur, 1838)	大草蛉	Predator	0	0.000610024
						0	0.00126362
								2
BF	Neuroptera	Chrysopidae	Chrysoperla nipponensis (Okamoto, 1914)	中华草蛉	Predator	0	0.00429867	1
BF	Diptera	Ceratopogouidae	/	蠓	other	0.0867807	0.0462125
						0.0361029	0.0121612
								2
BF	Diptera	Chironomidae		蚊	other	0	0.018485	1
BF	Diptera	Culicidae	Anopheles sinensis Wiedemann, 1828	蚊	other	0.0492283	0.0192552	1
BF	Diptera	Culicidae	Culex tritaeniorhynchus Giles, 1901	蚊	other	0	0.00952372
						0.0131577	0.00784306
								2
BF	Ephemeroptera	Baetidae	/	蜉蝣	other	0	0.0130718	1
BF	Coleoptera	Melolonthidae	Holotrichia oblita (Faldermann, 1835)	华北大黑鳃金龟	Herbivore	0.000687592	0.000232691	1
BF	Coleoptera	Rutelidae	Popillia quadriguttata (Fabricius, 1787)	中华弧丽金龟	Herbivore	0	0.0229883	1
BF	Coleoptera	Tenebrionidae	Tribolium castaneum (Herbst, 1797)	赤拟谷盗	Herbivore	0	0.00160014
						0	0.00288212
								2
BF	Hemiptera	Cicadellidae	Psammotettix striatus (Linnaeus, 1758)	条沙叶蝉	Herbivore	0.0182917	0.00943112	1
BF	Hemiptera	Cicadellidae	Macropsis notata (Prohaska, 1923)	黑斑广头叶蝉	Herbivore	0	0.00617708	1
BF	Hemiptera	Delphacidae	Sogatella furcifera (Horváth, 1899)	白背飞虱	Herbivore	0	0.00075651	1
BF	Hemiptera	Delphacidae	Laodelphax striatellus (Fallén, 1826)	灰飞虱	Herbivore	0	0.0088577	1
BF	Thysanoptera	Thripidae	Anaphothrips obscurus (Müller, 1776)	玉米黄呆蓟马	Herbivore	0.26099	0.0410702
						0	0.0547602
								2
DF	Hymenoptera	Formicidae	/	蚂蚁	Predator	0.063649	0.0165045	1
DF	Hymenoptera	Formicidae	Polyrhachis vicina Roger	蚂蚁	Predator	0.00573371	0.00104774	1
DF	Diptera	Empododae	/	舞虻	other	0.00115144	0.000108321	1
DF	Ephemeroptera	Baetidae	/	蜉蝣	other	0.00466397	0.00342759	1
DF	Coleoptera	Melolonthidae	Holotrichia oblita (Faldermann, 1835)	华北大黑鳃金龟	Herbivore	0.000194196	7.91446e-05
						0	4.35086e-05
								2
DF	Coleoptera	Platypodidae	/	小蠹虫	Herbivore	0.00610599	0.00278181
						0	0.0040896
								2
DF	Hemiptera	Cicadellidae	Cicadella viridis (Linnaeus, 1758)	大青叶蝉	Herbivore	0	0.00661209
						0	0.000844553
								2
DF	Hemiptera	Delphacidae	Laodelphax striatellus (Fallén, 1826)	灰飞虱	Herbivore	0	0.0116499
						2.50755	0.00582493
								2
DF	Hemiptera	Delphacidae	Sogatella furcifera (Horváth, 1899)	白背飞虱	Herbivore	0.0605883	0.0118494
						0	0.00782289
								2
DF	Thysanoptera	Phlaeothripidae	Haplothrips aculeatus (Fabricius, 1803)	稻管蓟马	Herbivore	0	0.00947773
						0.15777	0.0132032
								2
AF	Entomobryomorpha	Isotomidae	Isotomidae sp.	跳虫	Decomposer	0	0.00434519
						0	0.00196731
								2
AF	Hymenoptera	Eumenidae	/	蜾蠃	Pollinator, Predator	0	0.0173873
						0	0.0161882
								2
AF	Hymenoptera	Pteromalidae	Itoplectis naranyae (Ashmead)	寄生蜂	Parasitoid	0	0.00352976
						0.0353347	0.0232997
								2
AF	Hemiptera	Anthocoridae	Orius strigicollis (Poppius, 1915) syn.: Orius similis	小花蝽	Predator	0	0.0126881
						3.17577	0.00757015
								2
AF	Hymenoptera	Formicidae	/	蚂蚁	Predator	0.0135121	0.00125955	1
AF	Diptera	Culicidae	Anopheles sinensis Wiedemann, 1828	蚊	other	0	0.0043833
						0.435135	0.0057251
								2
AF	Diptera	Culicidae	Culex sp.	蚊	other	0.0407594	0.0114502
						0	0.00401246
								2
AF	Coleoptera	Chrysomelidae	Monolepta typographica (Weise, 1915)	二斑萤叶甲	Herbivore	0.359354	0.00130784	1
AF	Coleoptera	Chrysomelidae	Aulacophora femoralis (Motschulsky, 1857)	黄守瓜	Herbivore	0	0.00525996	1
AF	Coleoptera	Elateridae	/	叩头甲	Herbivore	0	9.79029e-05	1
AF	Coleoptera	Melolonthidae	Holotrichia oblita (Faldermann, 1835)	华北大黑鳃金龟	Herbivore	0	0.00032871	1
AF	Hemiptera	Aphididae	Sitobion avenae (Fabricius)	麦长管蚜	Herbivore	0.0463426	0.00734418	1
AF	Hemiptera	Delphacidae	Laodelphax striatellus (Fallén, 1826)	灰飞虱	Herbivore	0	0.00186454
						0	0.00349438
								2
AF	Hemiptera	Delphacidae	Sogatella furcifera (Horváth, 1899)	白背飞虱	Herbivore	0	0.010863
						0	0.0092989
								2
AF	Hemiptera	Miridae	Trigonotylus ruficornis (Geoffroy in Fourcroy, 1785)	赤须盲蝽	Herbivore	0.458847	0.00174719
						0	0.00565586
								2
